# Supplementary material for: Transgenerational hormetic effects of sublethal dose of flupyradifurone on the green peach aphid, Myzus persicae (Sulzer) (Hemiptera: Aphididae)
Source: PLoS One. 2019 Jan 24;14(1):e0208058. doi: 10.1371/journal.pone.0208058 (PMC6345466; doi:10.1371/journal.pone.0208058)
Supplement: S1 File — (XLSX) [file pone.0208058.s001.xlsx]

## Sheet: Control-F0
S1 Lifetable of adult M. persicae (F0) following 48-h exposure to control solution (F0-Control)
F0-Control			Daily fecundity (offspring)
Individual No.	Sex	Adult longevity (days)	1	2	3	4	5	6	7	8	9	10	11	12	13	14	15	16	17	18	19	20	21	22	23	24	25	26	27	28	29	30
1	F	14	0	4	4	3	3	4	4	2	3	4	2	5	0	1	-1
2	F	15	3	5	3	4	2	2	3	4	2	3	6	2	3	3	3	-1
3	F	7	2	3	4	6	5	5	3	-1
4	F	3	3	0	0	-1
5	F	17	1	3	5	5	2	5	5	4	3	2	3	4	2	1	2	2	2	-1
6	F	14	2	3	2	3	1	5	4	2	1	5	4	2	3	1	-1
7	F	18	4	4	4	7	2	5	2	6	3	5	5	1	7	4	4	2	2	2	-1
8	F	13	5	3	5	3	3	4	2	2	2	2	2	2	0	-1
9	F	3	2	3	1	-1
10	F	13	0	5	2	4	2	2	4	5	3	3	3	3	1	-1
11	F	16	0	3	1	5	2	1	5	2	4	0	4	2	1	3	1	0	-1
12	F	13	2	3	3	5	3	5	5	4	4	5	2	4	1	-1
13	F	17	0	2	5	3	3	4	3	3	3	3	2	3	2	1	4	1	2	-1
14	F	10	0	3	0	2	0	3	0	2	2	2	-1
15	F	9	3	1	2	3	2	1	1	3	2	-1
16	F	16	2	3	3	4	1	5	1	4	1	2	6	1	4	1	1	0	-1
17	F	13	3	4	4	4	1	3	2	4	2	3	4	0	0	-1
18	F	13	3	5	3	8	1	4	2	3	3	4	2	1	3	-1
19	F	15	1	2	4	7	3	3	4	3	4	3	3	4	2	2	3	-1
20	F	15	3	2	2	2	3	4	3	2	3	4	3	3	3	1	4	-1
21	F	12	0	2	3	4	3	4	5	3	5	2	4	2	-1
22	F	17	1	5	3	6	1	6	5	4	3	6	4	6	3	1	0	1	1	-1
23	F	16	0	2	5	3	4	4	2	7	1	2	4	1	2	1	0	1	-1
24	F	9	1	4	0	3	3	3	3	1	1	-1
25	F	16	3	5	4	6	3	5	7	3	5	4	4	1	1	1	1	1	-1
26	F	13	1	1	4	4	3	3	3	5	2	2	4	3	1	-1
27	F	9	2	2	1	2	0	0	1	0	2	-1
28	F	3	2	1	0	-1
29	F	16	2	5	3	5	3	1	3	5	1	3	6	6	1	7	1	1	-1
30	F	11	1	3	3	5	3	4	4	1	5	5	2	-1
31	F	11	3	2	3	3	0	2	5	3	1	0	2	-1
32	F	17	2	5	3	3	2	6	7	4	2	4	5	1	4	2	2	1	0	-1
33	F	12	1	1	6	5	3	4	2	5	3	6	1	1	-1
34	F	9	2	1	0	2	0	1	3	2	0	-1
35	F	13	1	3	2	2	3	1	2	1	5	2	1	3	1	-1
36	F	9	1	0	4	3	4	1	0	3	0	-1
37	F	21	6	2	4	3	3	4	3	0	6	1	3	2	3	2	5	3	1	0	1	0	0	-1
38	F	14	2	1	3	2	1	4	2	1	0	8	2	2	1	1	-1
39	F	3	0	1	0	-1
40	F	14	3	4	2	5	5	2	3	5	1	4	5	1	1	1	-1
41	F	12	2	3	2	3	3	4	1	1	3	2	1	0	-1
42	F	13	5	1	3	6	2	2	5	2	3	2	1	0	1	-1
43	F	9	1	2	1	3	0	3	4	1	2	-1
44	F	8	3	2	3	4	2	6	3	3	-1
45	F	10	1	0	3	2	0	0	2	1	0	1	-1
46	F	11	1	2	0	4	1	2	0	1	0	0	3	-1
47	F	11	2	3	3	2	2	3	2	3	4	2	0	-1
48	F	11	0	2	2	2	2	0	2	2	0	2	1	-1
49	F	7	0	4	1	2	1	4	2	-1
50	F	12	2	5	1	5	1	5	5	3	2	2	2	0	-1
51	F	13	2	2	3	5	3	3	3	3	2	2	2	2	2	-1
52	F	15	1	2	2	1	2	1	4	3	3	2	4	0	0	3	0	-1
53	F	7	2	5	2	5	3	2	2	-1
54	F	11	1	4	1	5	1	3	2	3	2	2	1	-1
55	F	13	2	2	3	6	3	1	3	1	3	3	0	3	1	-1
56	F	2	0	2	-1
57	F	2	0	0	-1
58	F	9	2	1	4	1	2	5	4	3	2	-1
59	F	6	1	4	0	2	1	2	-1
60	F	4	2	0	0	1	-1
61	F	13	2	1	2	3	2	2	3	1	1	1	2	0	0	-1
62	F	4	1	3	3	3	escape
63	F	13	1	3	2	2	1	1	6	1	5	2	1	1	0	-1
64	F	10	2	2	2	1	1	3	2	0	1	0	-1
65	F	6	1	3	1	3	1	6	-1
66	F	11	0	1	5	3	2	4	2	1	2	2	1	-1
67	F	10	1	4	3	3	2	4	4	4	1	3	-1
68	F	14	1	1	4	2	5	3	4	3	3	1	1	0	1	0	-1
69	F	5	0	5	3	2	1	-1
70	F	12	3	2	4	2	3	2	5	0	2	1	2	1	-1
71	F	10	2	2	4	4	2	2	2	1	2	1	-1
72	F	14	1	4	2	3	1	1	4	2	1	2	2	1	2	0	-1
73	F	1	3	-1
74	F	12	2	3	3	2	3	3	4	2	1	2	3	2	-1
75	F	5	1	4	3	1	1	-1
76	F	3	1	2	4	-1
77	F	10	1	4	3	3	0	3	3	2	1	2	-1
78	F	3	1	2	1	-1
79	F	2	0	1	-1
80	F	12	2	2	2	2	2	4	4	3	2	3	2	0	-1
81	F	14	2	1	3	0	2	4	3	1	2	4	3	2	0	2	-1
82	F	12	0	2	1	0	1	0	5	1	1	3	1	0	-1
83	F	3	1	4	3	-1
84	F	1	1	-1
85	F	14	2	2	3	4	1	2	0	0	1	0	2	0	1	0	-1
86	F	2	2	1	-1
87	F	6	3	1	2	5	3	1	-1
88	F	11	1	1	3	2	2	3	3	3	3	3	2	-1
89	F	11	3	3	3	1	1	2	3	0	1	1	0	-1
90	F	1	0	-1
91	F	4	2	3	1	3	-1
92	F	1	0	-1
93	F	2	0	0	-1
94	F	1	1	-1
95	F	5	2	1	1	2	5	-1
96	F	3	2	1	6	-1
97	F	15	0	2	3	1	4	0	2	1	1	0	2	2	1	0	0	-1
98	F	10	2	1	2	1	2	1	5	1	2	0	-1
99	F	13	2	2	2	2	1	0	1	1	0	0	2	0	1	-1
100	F	1	1	-1
101	F	10	1	1	1	2	2	2	3	1	3	1	-1
102	F	15	2	4	2	1	4	3	3	3	4	2	1	1	1	0	0	-1
103	F	2	1	4	-1
104	F	6	1	4	3	4	1	3	-1
105	F	6	2	2	2	1	2	1	-1
106	F	16	0	2	0	3	2	1	3	1	2	3	4	1	1	3	2	1	-1
107	F	3	2	3	2	-1
108	F	14	2	2	4	3	3	2	4	4	2	5	1	0	2	1	-1
109	F	13	0	2	3	1	1	3	4	2	2	3	3	1	1	-1
110	F	12	1	3	1	2	3	2	3	4	3	1	2	1	-1
111	F	14	2	2	2	3	2	3	3	3	1	2	2	1	0	1	-1
112	F	10	3	2	3	4	0	1	3	0	0	2	-1
113	F	11	0	2	2	3	2	2	1	1	4	1	3	-1
114	F	17	2	5	1	4	2	3	3	2	1	3	0	3	1	1	1	2	0	-1
115	F	5	2	2	2	4	1	-1
