# Supplementary material for: Transgenerational hormetic effects of sublethal dose of flupyradifurone on the green peach aphid, Myzus persicae (Sulzer) (Hemiptera: Aphididae)
Source: PLoS One. 2019 Jan 24;14(1):e0208058. doi: 10.1371/journal.pone.0208058 (PMC6345466; doi:10.1371/journal.pone.0208058)
Supplement: S2 File — (XLSX) [file pone.0208058.s002.xlsx]

## Sheet: Flupyradifurone-F0
S2 Lifetable of adult M. persicae (F0) following 48-h exposure to LC25 of flupyradifurone (F0-Flupyradifurone)
F0-Flupyradifurone			Daily fecundity (offspring)
Individual No.	Sex	Adult longevity (days)	1	2	3	4	5	6	7	8	9	10	11	12	13	14	15	16	17	18	19	20	21	22	23	24	25	26	27	28	29	30	31
1	F	6	1	2	1	2	1	2	-1
2	F	6	0	0	1	2	3	2	0	1	1	0	-1
3	F	5	0	4	3	1	0	-1
4	F	9	2	2	2	1	1	2	1	1	0	-1
5	F	9	1	2	1	1	2	3	1	0	0	-1
6	F	10	0	1	2	1	2	1	2	2	0	1	-1
7	F	9	0	0	2	2	1	2	4	0	0	-1
8	F	6	2	1	1	1	0	1	-1
9	F	3	0	2	1	-1
10	F	10	1	1	2	2	2	0	1	0	2	0	-1
11	F	9	3	0	1	2	3	1	0	0	1	-1
12	F	7	0	2	0	2	2	3	1	-1
13	F	9	2	2	1	3	2	1	1	0	0	-1
14	F	8	0	2	1	1	2	0	4	0	-1
15	F	5	0	1	2	2	1	-1
16	F	10	1	1	3	2	2	2	1	1	1	1	-1
17	F	7	1	3	1	4	1	3	1	-1
18	F	9	3	3	2	4	2	1	2	0	0	-1
19	F	7	1	1	3	2	1	3	1	-1
20	F	9	0	4	2	2	1	2	1	2	2	-1
21	F	14	1	3	3	3	3	1	2	1	0	1	2	0	0	1	-1
22	F	3	1	1	2	-1
23	F	7	2	1	3	3	2	1	3	-1
24	F	9	0	3	1	3	1	0	2	0	0	-1
25	F	10	1	2	2	0	2	2	3	0	1	0	-1
26	F	9	0	2	1	2	5	0	2	1	2	-1
27	F	2	0	0	-1
28	F	7	1	1	2	2	2	1	2	-1
29	F	8	0	0	2	3	2	1	3	0	-1
30	F	9	1	0	1	4	1	1	1	0	0	-1
31	F	10	0	3	1	3	0	1	0	2	2	1	-1
32	F	2	1	1	-1
33	F	8	3	2	4	2	2	1	0	0	-1
34	F	7	1	6	2	5	1	3	1	-1
35	F	12	1	2	2	2	2	4	1	2	3	0	2	0	-1
36	F	6	1	1	2	1	1	1	-1
37	F	1	0	-1
38	F	10	2	0	3	2	1	4	1	0	2	0	-1
39	F	12	0	1	3	1	3	2	2	3	1	0	2	1	-1
40	F	1	0	-1
41	F	9	0	2	0	2	2	2	5	1	1	-1
42	F	8	1	3	1	1	2	1	2	0	-1
43	F	9	0	1	1	3	2	1	2	2	2	-1
44	F	12	0	1	2	3	2	2	0	1	2	1	1	0	-1
45	F	9	2	1	3	2	1	2	0	2	1	-1
46	F	6	1	0	0	3	1	1	-1
47	F	1	0	-1
48	F	13	1	1	1	4	4	0	4	4	1	3	0	1	0	-1
49	F	10	2	2	4	2	4	3	3	4	1	0	-1
50	F	8	2	2	2	2	2	3	3	2	-1
51	F	2	3	3	-1
52	F	15	1	1	2	1	3	0	2	0	0	1	1	0	0	1	0	-1
53	F	13	2	3	3	4	4	1	7	1	2	1	2	1	1	-1
54	F	4	0	2	2	1	-1
55	F	3	1	1	1	-1
56	F	9	1	2	0	2	0	2	1	1	0	-1
57	F	9	1	1	3	2	2	1	2	1	1	-1
58	F	15	0	2	2	2	3	2	2	3	1	3	0	2	0	1	1	-1
59	F	2	1	1	-1
60	F	7	0	2	0	3	1	1	2	-1
61	F	10	1	0	4	1	4	0	7	0	2	1	-1
62	F	9	0	1	1	2	1	1	1	0	1	-1
63	F	2	1	0	-1
64	F	9	2	1	3	0	4	3	2	0	1	-1
65	F	15	2	4	2	4	2	3	4	0	2	0	1	0	0	3	1	-1
66	F	9	2	2	0	2	3	1	0	1	0	-1
67	F	8	0	1	0	2	0	1	1	0	-1
68	F	11	1	2	1	3	0	2	2	0	2	0	1	-1
69	F	10	1	3	3	2	3	2	3	1	2	0	-1
70	F	8	1	2	2	1	2	2	0	0	-1
71	F	10	3	2	2	3	2	1	1	1	2	0	-1
72	F	6	3	2	2	2	3	0	-1
73	F	9	1	1	1	2	0	2	1	1	1	-1
74	F	8	3	5	2	3	2	2	1	0	-1
75	F	6	1	1	3	3	1	1	escape
76	F	9	2	5	3	4	2	3	0	1	0	-1
77	F	4	2	2	2	3	-1
78	F	2	0	1	-1
79	F	8	1	3	1	2	1	0	1	0	-1
80	F	8	2	2	4	0	1	3	1	0	-1
81	F	12	1	0	0	1	1	0	1	2	2	2	0	0	-1
82	F	10	0	1	1	1	3	0	1	1	1	0	-1
83	F	5	1	1	2	5	1	-1
84	F	9	3	1	3	3	2	1	4	2	0	-1
85	F	10	1	2	2	1	2	1	2	1	0	1	-1
86	F	9	0	2	1	0	1	2	3	1	1	-1
87	F	13	1	2	0	2	1	2	0	1	0	0	0	0	0	-1
88	F	3	0	2	1	-1
89	F	4	2	0	1	0	-1
90	F	9	2	2	2	3	2	1	1	2	1	-1
91	F	6	2	2	1	1	1	2	-1
92	F	3	0	3	2	-1
93	F	8	2	2	2	4	2	0	3	1	-1
94	F	10	1	2	2	1	0	1	3	1	0	0	-1
95	F	6	2	1	2	1	2	2	-1
96	F	14	0	1	3	2	3	2	2	2	1	2	0	0	0	1	-1
97	F	6	0	2	1	1	3	0	-1
98	F	13	0	1	2	2	0	2	0	2	0	2	1	0	0	-1
99	F	9	1	1	4	4	2	2	2	0	0	-1
100	F	11	0	0	1	4	1	2	5	2	2	1	1	-1
