# Supplementary material for: Transgenerational hormetic effects of sublethal dose of flupyradifurone on the green peach aphid, Myzus persicae (Sulzer) (Hemiptera: Aphididae)
Source: PLoS One. 2019 Jan 24;14(1):e0208058. doi: 10.1371/journal.pone.0208058 (PMC6345466; doi:10.1371/journal.pone.0208058)
Supplement: S3 File — (XLSX) [file pone.0208058.s003.xlsx]

## Sheet: Control-F1
S3 Lifetable of first generation progeny produced by untreated adult M. persicae (F1-Control)
F1-Control		Age structure distribution					Daily fencudity (offspring)
Individual No.	Sex	L1	L2	L3	L4	F	1	2	3	4	5	6	7	8	9	10	11	12	13	14	15	16	17	18	19	20	21	22	23	24	25	26	27	28	29	30	31	32	33	34	35	36	37	38
1	F	2	1	1	4	15	0	0	4	1	4	3	1	1	3	2	1	2	0	0	0	-1
2	F	2	2	3	2	8	0	0	1	1	2	4	1	0	-1
3	F	2	1	2	2	19	1	4	8	3	7	3	7	1	0	2	2	1	1	0	0	1	0	0	0	-1
4	F	2	1	1	1	14	0	0	0	2	6	3	3	4	4	2	0	4	0	2	-1
5	F	2	2	1	2	10	0	1	3	3	7	3	3	3	2	1	-1
6	F	2	1	2	2	12	1	2	2	4	4	4	2	5	1	3	2	1	-1
7	F	2	2	1	2	10	0	2	4	6	6	4	5	1	2	0	-1
8	F	2	2	2	2	11	0	0	2	1	1	1	1	1	2	0	0	-1
9	F	2	1	2	2	8	0	1	2	2	4	5	2	2	-1
10	F	2	1	2	1	14	0	0	4	4	4	4	1	1	3	1	0	2	2	0	-1
11	N	-2
12	N	2	2	2	-2
13	F	2	1	2	2	11	0	4	4	3	4	4	4	1	0	3	2	-1
14	F	2	2	1	2	12	0	2	2	4	6	3	5	4	0	4	1	2	-1
15	F	2	2	1	2	10	0	4	2	3	4	1	4	6	1	2	-1
16	N	2	3	-2
17	F	2	2	2	2	22	0	1	4	3	3	3	2	5	4	0	0	5	2	0	1	0	1	0	0	0	0	0	-1
18	F	2	1	2	2	11	0	1	2	3	5	4	2	3	2	3	1	-1
19	F	2	1	2	2	10	1	5	7	4	6	2	6	6	2	2	-1
20	F	2	1	1	2	11	0	3	4	5	3	6	3	4	4	3	1	-1
21	F	2	1	2	2	11	0	2	4	4	4	2	5	2	1	2	1	-1
22	F	2	2	1	2	11	0	4	3	4	4	5	5	4	3	2	1	-1
23	F	3	1	2	2	10	0	3	2	6	2	2	3	2	2	3	-1
24	F	2	2	1	2	11	0	1	3	5	2	5	4	2	0	2	3	-1
25	F	2	1	1	2	22	0	6	4	6	6	4	6	7	2	8	3	2	3	4	1	0	1	2	0	0	0	0	-1
26	F	2	1	2	2	11	0	2	4	3	6	2	6	5	3	3	3	-1
27	F	2	2	1	2	17	0	4	2	5	4	2	3	5	1	3	1	2	1	1	0	0	0	-1
28	F	2	2	1	2	11	0	2	3	3	2	4	6	4	2	3	3	-1
29	F	2	2	2	2	22	0	2	3	2	6	1	7	4	4	6	2	4	3	2	0	0	4	1	0	1	0	0	-1
30	F	2	2	1	2	15	1	5	3	4	8	3	5	7	3	3	2	4	2	1	1	-1
31	F	3	1	2	2	18	0	3	5	6	3	4	6	5	3	6	5	3	0	1	2	0	0	1	-1
32	F	2	1	1	2	23	0	4	5	7	6	3	5	5	6	1	4	3	2	1	1	0	0	0	0	0	0	0	0	-1
33	F	2	1	2	1	12	0	2	4	3	5	1	1	1	1	0	4	0	-1
34	F	2	1	2	2	11	1	5	5	4	6	7	2	7	2	2	2	-1
35	F	3	2	3	2	6	0	2	3	3	1	1	-1
36	F	2	1	2	2	13	0	4	4	5	6	3	5	3	3	2	1	4	0	-1
37	F	2	3	1	1	11	0	0	6	3	4	5	4	3	2	4	1	-1
38	F	2	2	1	2	13	0	3	4	6	5	4	3	4	2	2	3	1	0	-1
39	F	2	2	1	2	15	0	6	5	3	7	3	6	3	3	4	2	1	1	0	0	-1
40	F	2	2	2	3	8	0	4	4	3	6	5	1	2	-1
41	F	2	1	3	1	16	0	2	5	4	3	1	5	4	3	1	2	5	2	2	2	0	-1
42	F	3	1	2	1	13	0	1	4	5	5	4	2	4	3	3	4	3	0	-1
43	F	2	2	2	2	9	0	1	6	5	2	5	4	1	1	-1
44	F	2	1	2	2	10	0	6	2	4	7	3	6	3	2	2	-1
45	N	-2
46	F	1	2	1	2	9	0	0	6	7	1	6	2	3	1	-1
47	F	2	2	1	2	9	0	2	3	2	7	3	2	1	0	-1
48	F	2	2	2	2	2	0	0	-1
49	F	5	4	1	1	8	2	2	0	4	2	5	1	2	-1
50	F	1	1	2	2	9	0	3	4	6	5	2	3	0	1	-1
51	F	2	1	2	1	17	0	1	7	5	6	5	5	5	3	4	2	2	2	1	3	0	0	-1
52	F	2	1	2	2	16	0	0	2	5	3	3	1	3	3	2	1	2	0	0	0	1	-1
53	N	2	-2
54	F	1	2	2	2	11	0	1	2	5	3	1	3	1	2	0	1	-1
55	F	2	2	1	2	10	0	2	3	4	3	3	2	1	1	1	-1
56	F	3	1	2	3	11	0	3	1	2	4	1	2	5	2	5	1	-1
57	F	3	2	2	2	15	0	2	2	1	0	3	1	1	1	3	0	5	2	0	0	-1
58	N	-3
59	N	2	3	5	-4
60	F	2	2	1	2	15	0	2	2	2	3	3	2	4	2	1	2	1	1	1	0	-1
61	F	2	2	3	2	14	0	0	2	2	1	2	3	1	2	3	4	0	0	1	-1
62	F	1	3	4	4	14	0	0	1	0	2	1	3	2	2	2	2	0	0	0	-1
63	F	1	2	2	2	10	0	0	2	2	1	3	3	1	3	2	-1
64	F	2	3	3	3	12	0	1	1	2	2	0	2	3	3	2	3	0	-1
65	F	2	1	3	1	12	0	1	2	3	1	2	1	3	1	1	1	1	-1
66	F	1	2	3	4	15	0	0	2	0	2	1	3	1	2	5	1	2	1	0	0	-1
67	N	2	3	-1
68	F	2	2	3	4	13	0	0	1	1	0	1	3	2	4	2	0	3	2	-1
69	N	-1
70	F	1	2	2	1	17	0	0	0	0	3	1	1	1	1	0	1	2	3	2	3	4	1	-1
71	F	1	1	2	2	19	0	1	3	4	2	3	4	1	2	1	3	2	2	2	0	0	0	0	0	-1
72	F	2	3	3	3	13	0	0	1	2	1	2	2	2	2	0	0	0	0	-1
73	F	2	1	2	3	18	0	0	1	1	0	1	2	1	3	1	4	1	1	4	0	1	0	0	-1
74	F	1	2	3	2	1	0	-1
75	N	2	-2
76	N	-2
77	F	2	1	2	2	14	0	2	2	1	3	2	2	3	2	2	2	2	2	1	-1
78	F	2	1	3	2	12	5	2	5	5	4	3	4	5	1	2	1	0	-1
79	F	2	3	4	3	8	0	0	3	3	3	4	2	2	-1
80	F	2	2	1	3	11	0	2	2	1	2	2	2	2	2	1	2	-1
81	F	2	1	2	3	13	0	1	2	2	1	1	4	3	1	1	0	0	0	-1
82	F	2	2	2	2	21	0	1	3	4	1	4	3	3	3	3	3	6	2	3	2	0	2	2	1	1	1	-1
83	F	2	2	2	2	13	0	2	3	1	3	2	4	2	2	2	2	2	1	-1
84	F	2	3	3	3	11	2	0	0	0	2	0	3	1	3	1	0	-1
85	N	-3
86	F	2	2	3	5	10	0	0	0	0	0	1	1	2	1	1	-1
87	N	-2
88	N	-1
89	F	3	2	3	5	8	0	0	1	1	1	1	3	1	-1
90	F	3	3	3	4	10	0	0	1	1	2	2	4	2	0	1	-1
91	F	2	1	1	2	10	0	2	6	2	3	4	4	2	3	1	-1
92	F	2	2	2	2	16	0	0	2	0	3	3	0	5	1	3	3	2	1	1	1	1	-1
93	F	1	1	2	2	13	0	3	2	4	4	3	1	5	2	0	5	2	1	-1
94	F	1	2	3	3	16	0	0	0	0	1	2	0	2	1	2	2	3	1	1	0	0	-1
95	F	2	1	2	2	15	0	1	2	3	1	1	2	2	4	2	1	1	1	3	0	-1
96	F	2	2	2	5	12	1	1	2	2	2	3	4	1	4	0	2	0	-1
97	F	1	2	2	3	9	0	2	2	1	2	5	4	3	0	-1
98	N	-2
99	N	-2
100	F	2	2	1	2	13	0	1	2	4	2	3	3	4	2	3	2	4	0	-1
101	F	3	2	3	3	10	0	0	0	1	1	0	1	4	2	1	-1
102	F	1	2	1	2	12	0	2	4	1	1	1	2	1	2	0	1	1	-1
103	N	3	-1
104	N	-2
105	F	1	2	3	2	16	0	1	1	1	1	0	2	2	1	2	2	3	1	3	2	1	-1
