# Supplementary material for: Transgenerational hormetic effects of sublethal dose of flupyradifurone on the green peach aphid, Myzus persicae (Sulzer) (Hemiptera: Aphididae)
Source: PLoS One. 2019 Jan 24;14(1):e0208058. doi: 10.1371/journal.pone.0208058 (PMC6345466; doi:10.1371/journal.pone.0208058)
Supplement: S5 File — (XLSX) [file pone.0208058.s005.xlsx]

## Sheet: F2-Control
S5 Lifetable of second generation progeny produced by untreated adult M. persicae (F2-Control)
F2-Control		Age structure distribution					Daily fencudity
Individual No.	Sex	L1	L2	L3	L4	F	1	2	3	4	5	6	7	8	9	10	11	12	13	14	15	16	17	18	19	20	21	22	23	24	25	26	27	28	29
1	F	1	2	1	2	15	0	2	6	5	3	7	2	3	4	2	2	0	2	0	2	-1
2	F	1	2	1	1	14	0	0	5	8	4	5	4	4	2	0	0	1	0	1	-1
3	F	2	2	1	1	20	3	4	5	5	5	6	4	3	6	3	3	3	2	0	4	1	2	3	2	2	-1
4	F	2	2	1	2	19	0	4	6	5	5	6	4	4	5	3	4	2	1	1	4	1	3	3	1	-1
5	N	1	1	1	-2
6	F	1	2	1	2	4	0	4	3	1	-1
7	F	2	1	2	2	12	0	1	3	4	1	2	1	1	0	0	0	0	-1
8	F	1	1	2	2	20	0	1	5	1	4	2	4	1	1	0	2	4	3	0	0	1	0	0	0	0	-1
9	F	1	1	1	1	18	0	0	0	1	4	4	6	4	6	2	6	6	1	3	6	3	7	6	-1
10	F	2	1	1	2	18	0	4	4	4	4	3	3	4	2	7	3	2	1	3	5	0	0	0	-1
11	N	2	1	2	-1
12	F	2	1	2	1	6	0	1	1	2	4	2	-1
13	F	2	2	1	1	17	0	0	4	4	3	1	3	3	3	1	2	1	2	1	0	1	2	-1
14	F	1	2	1	2	16	0	1	5	4	5	3	5	5	4	2	3	3	1	1	3	5	-1
15	F	1	1	1	2	15	0	6	4	5	5	5	6	3	6	4	4	3	0	0	6	-1
16	N	-2
17	F	2	1	1	2	15	0	3	5	4	4	8	2	5	4	4	2	4	4	3	3	-1
18	F	1	2	1	2	10	0	3	4	6	3	5	3	1	1	1	-1
19	N	-3
20	F	2	1	3	2	17	4	6	6	2	4	2	7	3	2	1	1	5	3	2	4	2	2	-1
21	F	1	2	1	2	20	0	4	6	6	5	4	5	7	5	2	3	2	5	4	0	5	2	2	1	2	-1
22	N	-2
23	F	1	2	1	2	27	2	5	5	7	8	5	5	3	5	5	3	5	3	3	1	2	2	3	1	0	0	0	0	0	0	0	0	-1
24	F	1	2	1	2	22	0	4	6	5	9	7	4	5	5	6	2	6	1	3	5	4	1	1	3	0	0	0	-1
25	F	1	2	1	2	14	0	2	5	4	4	4	3	4	3	1	3	3	2	0	-1
26	F	2	1	1	3	22	2	4	4	2	4	4	3	6	2	4	2	2	1	4	3	2	3	4	4	2	2	0	-1
27	F	2	1	2	1	11	0	0	2	4	6	3	5	4	5	3	2	-1
28	F	1	2	2	2	3	1	1	1	-1
29	F	1	1	2	1	22	0	2	2	9	8	6	6	6	4	6	1	2	3	0	0	0	0	0	0	0	0	0	-1
30	F	2	2	2	2	20	0	0	1	3	3	3	1	4	3	4	2	2	3	2	0	1	3	2	1	1	-1
31	N	1	-1
32	F	2	1	2	2	17	0	2	2	0	3	2	1	2	1	1	1	0	1	1	1	1	0	-1
33	F	2	2	1	2	16	0	4	6	3	8	3	4	4	4	7	3	0	2	3	2	-1
34	N	1	-1
35	F	2	2	1	2	10	0	4	6	3	1	1	0	1	0	0	-1
36	F	1	1	2	1	11	0	0	2	5	6	3	5	4	4	5	1	-1
37	F	2	1	1	2	8	0	2	1	2	5	0	1	0	-1
38	F	1	2	2	2	22	0	2	4	4	3	2	4	5	2	4	0	5	2	1	4	3	2	1	0	6	0	0	-1
39	F	1	2	1	2	17	0	2	8	6	7	8	6	1	3	4	0	1	4	2	4	1	1	-1
40	F	1	2	2	1	10	0	0	2	6	6	2	5	2	1	1	-1
41	F	1	2	1	2	18	0	1	3	3	2	1	1	3	5	0	2	3	2	4	2	3	2	1	-1
42	F	1	2	1	2	12	2	3	5	5	7	2	4	3	5	2	1	3	-1
43	F	2	2	1	2	9	0	2	6	5	3	2	4	4	1	-1
44	F	2	1	1	2	11	0	1	6	2	2	3	2	3	2	0	1	-1
45	F	1	2	1	2	14	0	1	6	6	4	5	4	6	3	3	2	3	1	5	-1
46	F	2	1	2	1	17	0	0	4	5	3	2	4	4	4	4	1	1	2	2	3	1	0	-1
47	F	3	2	1	2	1	2	-1
48	F	1	1	2	2	17	1	3	2	4	4	1	5	5	4	1	2	4	2	1	2	1	1	-1
49	F	1	1	2	2	21	0	4	2	7	5	5	4	7	2	4	2	3	6	3	2	3	1	1	3	0	0	-1
50	N	-1
51	F	2	1	2	2	3	0	0	0	-1
52	F	2	1	2	2	6	0	4	1	3	0	1	-1
53	F	1	2	2	2	10	0	1	4	3	4	4	1	6	3	4	-1
54	F	2	1	2	1	18	0	1	6	3	4	2	2	3	2	3	3	2	2	1	1	2	2	0	-1
55	F	1	2	1	2	29	0	4	7	3	8	2	6	2	5	5	5	5	1	2	3	5	3	2	1	3	0	1	2	0	0	0	0	0	0	-1
56	F	2	1	2	1	14	0	0	6	4	5	4	3	4	3	1	0	2	0	0	-1
57	F	1	1	2	1	16	0	5	4	6	5	7	6	7	3	4	4	1	1	4	4	4	-1
58	F	2	1	1	2	21	0	0	4	5	3	4	4	2	5	4	5	3	2	1	2	3	1	0	0	0	0	-1
59	F	2	1	2	1	17	0	3	5	6	5	6	4	2	4	3	4	4	3	4	3	2	0	-1
60	F	2	1	2	3	10	4	3	1	1	5	1	4	1	0	1	-1
61	F	2	1	2	1	18	0	1	6	5	7	5	6	2	7	2	1	2	2	2	1	1	2	1	-1
62	F	2	1	2	1	5	0	2	4	5	5	-1
63	F	1	2	2	2	11	0	4	3	6	5	3	1	4	3	1	1	-1
64	F	2	2	1	3	17	1	4	2	3	2	4	1	2	2	2	0	4	3	2	0	1	0	-1
