# Supplementary material for: Transgenerational hormetic effects of sublethal dose of flupyradifurone on the green peach aphid, Myzus persicae (Sulzer) (Hemiptera: Aphididae)
Source: PLoS One. 2019 Jan 24;14(1):e0208058. doi: 10.1371/journal.pone.0208058 (PMC6345466; doi:10.1371/journal.pone.0208058)
Supplement: S6 File — (XLSX) [file pone.0208058.s006.xlsx]

## Sheet: F2-Flupyradifurone
S6 Lifetable of second generation progeny produced by flupyradifurone-treated adult M. persicae (F2-Flupyradifurone)
F2-Flupyradifurone		Age structure distribution					Daily fencudity
Individual no.	Sex	L1	L2	L3	L4	F	1	2	3	4	5	6	7	8	9	10	11	12	13	14	15	16	17	18	19	20	21	22	23	24	25	26	27	28	29	30	31	32	33	34
1	F	1	2	1	2	3	0	1	2	-1
2	F	2	2	1	2	15	0	5	5	1	8	2	5	2	2	3	4	1	1	0	0	-1
3	F	2	1	2	1	10	0	2	6	4	1	2	1	2	0	1	-1
4	F	2	2	1	2	4	0	4	4	4	-1
5	F	3	2	1	2	12	0	0	0	0	0	2	0	4	4	1	1	1	-1
6	F	2	1	1	2	15	0	3	8	4	5	5	5	4	4	6	3	3	3	6	1	-1
7	F	2	2	1	2	15	0	2	0	1	4	1	2	1	1	1	1	2	3	1	0	-1
8	F	2	2	1	2	10	0	3	4	3	1	5	1	2	2	0	-1
9	F	1	2	1	2	8	0	4	5	3	5	2	4	3	-1
10	F	2	1	2	1	9	0	2	7	5	6	4	5	4	1	-1
11	F	2	1	2	1	18	0	2	5	3	4	6	6	3	5	6	5	3	3	2	4	1	1	0	-1
12	N	-2
13	F	1	2	1	2	12	0	5	4	6	4	7	6	3	5	6	1	1	-1
14	F	4	1	2	1	12	0	0	2	1	3	2	2	2	0	3	2	2	-1
15	N	-2
16	F	1	2	1	2	14	0	2	3	3	0	2	6	0	1	2	3	2	0	0	-1
17	F	2	1	2	1	31	0	0	7	6	5	6	7	3	5	2	7	4	3	4	4	1	1	2	2	0	1	1	0	0	1	0	0	0	0	0	0	-1
18	F	2	1	2	1	14	0	2	5	3	4	5	5	3	3	3	6	4	2	3	-1
19	F	1	3	1	2	17	0	8	3	5	5	7	4	7	5	6	4	2	3	1	2	3	1	-1
20	F	3	1	1	2	16	0	4	4	3	3	7	3	2	4	3	2	2	1	2	1	0	-1
21	F	2	1	1	2	11	0	3	4	6	4	5	4	4	3	3	1	-1
22	F	1	2	2	1	16	0	1	5	5	4	10	7	4	5	3	2	2	1	3	2	2	-1
23	N	2	2	-1
24	F	2	1	2	1	11	0	3	9	4	5	4	6	3	5	4	2	-1
25	F	2	1	2	1	18	0	2	5	5	3	4	6	0	3	3	4	2	4	4	0	1	3	1	-1
26	F	2	1	2	1	10	0	2	6	6	4	6	5	2	7	0	-1
27	F	1	2	1	2	17	0	5	5	4	4	2	5	1	2	1	3	3	3	2	2	1	0	-1
28	F	2	2	1	2	8	0	4	1	2	2	3	1	1	-1
29	F	2	1	2	1	10	0	4	6	7	4	5	5	3	1	1	-1
30	F	2	2	1	3	10	3	5	6	5	8	3	5	4	6	2	-1
31	F	2	1	1	2	16	0	1	4	2	2	4	1	1	2	2	3	1	2	3	0	0	-1
32	N	2	2	1	-2
33	F	1	2	2	2	6	0	0	2	3	1	1	-1
34	F	1	2	1	2	3	0	6	5	-1
35	F	3	1	2	1	15	2	3	3	4	1	5	3	1	3	4	4	3	2	2	1	-1
36	N	2	-1
37	F	2	1	3	2	11	0	3	1	3	2	3	3	4	3	2	2	-1
38	F	1	3	2	1	16	0	4	5	6	7	5	6	3	5	2	6	2	4	3	1	1	-1
39	F	1	2	2	2	20	1	3	3	4	3	2	1	3	3	2	6	2	3	1	0	1	3	2	1	4	-1
40	F	2	2	1	2	10	0	2	2	0	3	1	2	0	1	1	-1
41	F	1	2	2	1	8	0	2	5	3	3	5	5	2	-1
42	F	2	1	2	1	12	0	3	9	3	6	4	9	5	5	3	3	1	-1
43	F	1	2	2	1	12	0	0	4	2	1	1	0	1	1	3	2	0	-1
44	F	3	1	2	2	10	2	3	3	3	5	3	3	3	2	0	-1
45	F	2	1	1	2	13	0	3	7	3	4	5	3	2	2	2	2	1	0	-1
46	F	2	1	2	1	13	0	1	5	5	6	2	7	1	6	1	2	3	0	-1
47	F	2	1	2	1	18	0	4	5	7	6	9	10	4	6	2	6	4	2	1	2	0	0	0	-1
48	N	2	-1
49	F	1	2	2	2	14	0	3	4	4	5	8	5	4	5	3	6	3	2	2	-1
50	F	1	3	1	2	20	0	1	2	5	5	5	3	3	6	2	5	1	2	2	3	2	2	2	3	0	-1
51	F	2	1	1	2	13	0	4	6	5	8	4	5	4	3	5	2	2	1	-1
52	F	3	1	1	2	5	0	5	5	2	6	-1
53	F	2	1	2	1	16	0	2	3	4	2	1	3	3	0	1	3	1	2	0	0	0	-1
54	N	2	2	-2
55	F	2	1	2	1	11	0	3	8	6	6	5	6	4	2	2	3	-1
56	F	1	2	1	2	11	0	6	7	2	5	4	4	2	1	0	2	-1
57	F	2	1	2	1	10	0	0	5	3	7	7	4	5	3	1	-1
58	F	2	1	1	2	11	0	2	6	4	7	4	5	3	4	4	1	-1
59	F	2	1	2	2	10	2	3	3	3	3	3	1	3	1	0	-1
60	N	-2
61	F	2	2	1	1	10	0	1	6	8	3	6	2	2	0	2	-1
62	F	1	2	1	2	12	1	3	9	3	1	3	2	0	4	1	0	0	-1
63	F	2	1	1	2	7	0	5	7	3	7	6	3	-1
64	F	1	3	1	2	14	0	5	3	2	3	1	2	1	1	1	4	1	3	1	-1
65	F	1	2	2	2	8	0	3	2	2	3	3	0	2	-1
66	F	1	2	1	2	15	0	2	4	2	2	5	6	2	4	4	1	1	0	2	0	-1
67	F	2	1	1	2	10	0	3	7	2	6	6	3	5	4	2	-1
68	F	1	2	1	2	8	0	7	4	3	3	2	1	0	-1
69	F	1	2	1	2	12	0	8	7	5	5	2	6	3	5	3	5	1	-1
70	F	1	2	1	2	15	2	4	7	3	2	5	2	4	3	2	2	2	1	0	1	-1
71	F	2	2	1	2	10	0	4	6	5	4	6	1	4	4	2	-1
72	F	1	3	1	2	9	0	8	6	5	5	4	6	2	1	-1
73	F	3	1	1	2	10	0	1	3	2	3	4	4	1	3	0	-1
74	F	2	1	1	2	11	0	6	6	4	5	1	3	2	2	1	1	-1
75	F	1	2	1	2	11	0	3	5	2	1	0	2	1	0	1	0	-1
76	F	1	1	2	1	14	0	0	4	3	1	3	2	1	2	1	1	2	0	1	-1
77	F	1	1	1	2	10	0	0	0	0	1	2	0	1	1	1	-1
78	F	1	1	2	1	9	0	2	6	5	2	3	3	2	0	-1
79	F	1	1	2	2	4	0	6	6	2	-1
80	F	2	2	1	1	4	0	2	2	0	-1
81	F	2	1	2	1	10	0	0	5	2	2	6	2	2	4	1	-1
82	F	1	2	1	1	13	0	2	5	7	3	2	0	7	2	2	3	2	1	-1
83	N	2	1	2	-1
84	F	1	2	1	2	18	0	5	6	7	5	7	6	5	6	2	3	2	2	3	2	0	0	2	-1
85	F	1	2	1	2	21	0	3	5	3	6	1	5	2	8	1	3	1	5	4	4	2	0	2	1	0	1	-1
86	F	1	2	1	2	17	0	3	2	3	3	1	0	1	2	1	0	0	2	1	0	0	0	-1
87	F	1	2	1	2	15	0	3	6	3	4	5	6	4	3	2	2	4	4	1	1	-1
88	F	1	1	2	1	12	0	2	7	7	4	3	5	4	3	0	2	1	-1
89	F	2	1	1	2	11	0	7	7	4	6	4	4	1	0	0	3	-1
90	F	1	2	1	2	10	0	2	2	2	1	0	0	2	2	0	-1
91	F	2	1	2	2	13	0	5	2	4	2	3	2	4	3	1	1	5	0	-1
92	F	1	2	2	1	14	0	1	7	4	4	7	7	6	1	6	1	2	5	0	-1
93	N	1	-1
94	F	2	1	1	2	11	0	2	4	4	3	2	3	2	2	1	0	-1
95	F	2	1	2	1	6	0	2	5	3	2	4	-1
96	F	2	2	2	2	11	1	2	3	1	4	2	3	0	4	1	3	-1
97	F	2	2	1	2	15	0	4	2	4	6	5	5	3	4	2	3	3	3	2	1	-1
98	F	1	1	2	1	23	0	2	7	6	5	5	8	8	3	4	3	2	5	0	2	3	3	1	0	0	0	0	0	-1
99	F	2	1	2	1	9	0	2	6	1	4	4	3	1	2	-1
100	F	2	1	2	2	16	0	3	2	0	2	2	0	1	2	0	1	2	0	2	1	2	-1
101	F	2	1	2	1	10	0	0	4	2	1	0	3	0	1	0	-1
102	F	2	1	2	2	14	0	4	3	3	3	4	3	4	6	3	3	1	3	2	-1
103	F	1	2	1	2	14	0	5	1	3	3	4	3	2	1	3	4	4	0	2	-1
104	F	2	1	2	3	12	0	0	2	2	3	2	4	3	5	4	2	1	-1
105	F	1	1	2	1	18	0	0	3	2	1	4	5	4	1	5	4	6	1	3	4	5	3	1	-1
106	F	1	3	1	2	4	0	1	4	4	-1
107	N	2	2	1	-4
108	F	2	1	2	2	8	2	4	4	2	3	3	1	1	-1
109	F	1	2	1	2	9	0	2	5	4	1	1	1	3	2	-1
110	F	1	1	2	2	8	0	3	3	2	0	2	1	3	-1
